# Supplementary material for: Microbial community response to hydrocarbon exposure in iron oxide mats: an environmental study
Source: Front Microbiol. 2024 May 10;15:1388973. doi: 10.3389/fmicb.2024.1388973 (PMC11116660; doi:10.3389/fmicb.2024.1388973)
Supplement: Supplementary file 1 [file Table_1.XLSX]

## Sheet: Sheet1
site	sampling_effort	Reduced Iron (µM)	Oxidized Iron (µM)	Total Iron (µM)	Benzene (mg/L)	Ethylbenzene (mg/L)	Total Xylenes (mg/L)	Toluene (mg/L)	Non-Particulate Organic Carbon (NPOC) (mg/L)	Total Nitrogen (mg/L)	Nitrates and Nitrites (mg/L)	Total Dissolved Phosphate (mg/L)	Water Temperature (ºC)	Air Temperature (ºC)	Salinity (ppt)	Dissolved Oxygen (DO) (mg/L)	pH	Sample Type
W	S1	72.7094	11.6323	84.3417	0.0092	0.0012	0.0024	0	2.833	0.724	0.93	0.017	13.1	6	0.2	6.14	6	water		NC=Not Collected
W	S1	NC	NC	NC	NC	NC	NC	NC	NC	NC	NC	NC	NC	NC	NC	NC	NC	water
W	S1	NC	NC	NC	NC	NC	NC	NC	NC	NC	NC	NC	NC	NC	NC	NC	NC	water
Da	S1	24.4774	381.144	405.621	0.0047	0.0005	0.0012	0	2.773	0.4986	0.743	0.008	16.6	8.6	0.21	3.81	6.25	flocculent
Da	S1	NC	NC	NC	NC	NC	NC	NC	NC	NC	NC	NC	NC	NC	NC	NC	NC	flocculent
Da	S1	NC	NC	NC	NC	NC	NC	NC	NC	NC	NC	NC	NC	NC	NC	NC	NC	flocculent
Db	S1	133.346	1966.11	2099.46	0.006	0.0006	0.002	0	5.221	0.7383	0.974	0.005	12	8.5	0.19	6.31	6.5	seep
Db	S1	NC	NC	NC	NC	NC	NC	NC	NC	NC	NC	NC	NC	NC	NC	NC	NC	seep
Db	S1	NC	NC	NC	NC	NC	NC	NC	NC	NC	NC	NC	NC	NC	NC	NC	NC	seep
U	S1	175.42	1743.37	1918.79	0	0	0	0	8.587	0.4137	0.226	0.015	12.3	6.6	0.18	7.24	6.2	seep
U	S1	NC	NC	NC	NC	NC	NC	NC	NC	NC	NC	NC	NC	NC	NC	NC	NC	seep
U	S1	NC	NC	NC	NC	NC	NC	NC	NC	NC	NC	NC	NC	NC	NC	NC	NC	seep
W	S2	33.0222	24.3415	57.3638	0.0059	0.0007	0.0009	0	1.999	0.6436	0.817	0.018	12.85	3	0.19	6.56	6.5	water
W	S2	NC	NC	NC	NC	NC	NC	NC	NC	NC	NC	NC	NC	NC	NC	NC	NC	water
W	S2	NC	NC	NC	NC	NC	NC	NC	NC	NC	NC	NC	NC	NC	NC	NC	NC	water
Da	S2	16.3783	188.98	205.358	0.0012	0	0	0	2.982	0.2779	0.297	0.01	17.4	3	0.22	2.65	6.4	flocculent
Da	S2	NC	NC	NC	NC	NC	NC	NC	NC	NC	NC	NC	NC	NC	NC	NC	NC	flocculent
Da	S2	NC	NC	NC	NC	NC	NC	NC	NC	NC	NC	NC	NC	NC	NC	NC	NC	flocculent
Db	S2	55.0731	1879.49	1934.56	0.0071	0.0008	0.0013	0	3.505	0.7487	0.969	0.005	11.3	3	0.19	6.28	6.5	seep
Db	S2	NC	NC	NC	NC	NC	NC	NC	NC	NC	NC	NC	NC	NC	NC	NC	NC	seep
Db	S2	NC	NC	NC	NC	NC	NC	NC	NC	NC	NC	NC	NC	NC	NC	NC	NC	seep
U	S2	150.391	1926.47	2076.86	0	0	0	0	5.054	0.4535	0.21	0.013	12.5	10	0.17	3.42	6	seep
U	S2	NC	NC	NC	NC	NC	NC	NC	NC	NC	NC	NC	NC	NC	NC	NC	NC	seep
U	S2	NC	NC	NC	NC	NC	NC	NC	NC	NC	NC	NC	NC	NC	NC	NC	NC	seep
W	S3	33.5352	11.1428	44.6779	0.0078	0.0016	0.0052	0	3.12	1.32	36.81	0	23.9	29	0.172	5.58	6.67	water
W	S3	32.7308	12.1873	44.9181	0.0078	0.0017	0.0057	0	2.99	1.32	37.73	0	NC	NC	NC	NC	NC	water
W	S3	32.9164	12.1218	45.0382	0.0076	0.0015	0.0057	0	3.03	1.33	36.59	0	NC	NC	NC	NC	NC	water
U	S3	5.38295	999.27	1004.65	0	0	0	0	0.8	0.91	0.28	0.003	27.5	27	0.171	2.45	7.04	seep
U	S3	5.69232	971.938	977.63	0	0	0	0	3.92	1.07	0.34	0.004	NC	NC	NC	NC	NC	seep
U	S3	6.00168	1003.46	1009.46	0	0	0	0	3.96	1.09	0.3	0.005	NC	NC	NC	NC	NC	seep
Da	S3	135.997	5520.81	5656.8	0.015	0.0069	0.0287	0.0041	2.69	1.07	0	0	25.5	28	0.204	1.66	6.5	seep
Da	S3	167.057	5519.77	5686.83	0.0137	0.0059	0.032	0.0036	2.95	0.99	0	0	NC	NC	NC	NC	NC	seep
Da	S3	183.144	5509.69	5692.83	0.0135	0.0056	0.0385	0.0035	2.77	1	0	0	NC	NC	NC	NC	NC	seep
W	S4	25.8039	4.16593	29.9698	0.0056	0.0009	0.002	0	4.039	0.14	32.276	0.031	25.7	30	0.172	5.24	6.78	water
W	S4	25.866	4.10375	29.9698	0.0048	0.0009	0.003	0	4.162	0.18	33.887	0.034	NC	NC	NC	NC	NC	water
W	S4	25.7417	4.60117	30.3429	0.0049	0	0.0022	0	4.167	0.17	33.39	0.034	NC	NC	NC	NC	NC	water
U	S4	77.7847	1501.54	1579.32	0	0	0	0	5.092	0.21	4.645	0.072	28.1	26	0.158	8.66	7.13	seep
U	S4	89.7229	1477.16	1566.89	0	0	0	0	5.129	0.23	4.716	0.062	NC	NC	NC	NC	NC	seep
U	S4	83.1942	1483.69	1566.89	0	0	0	0	5.19	0.22	4.858	0.057	NC	NC	NC	NC	NC	seep
Da	S4	397.939	2941.02	3338.96	0.0168	0.0075	0.0424	0.046	3.415	0	1.508	0	25.5	30	0.197	0.81	6.51	seep
Da	S4	166.015	3185.38	3351.39	0.0156	0.0081	0.0415	0.005	3.395	0	1.31	0	NC	NC	NC	NC	NC	seep
Da	S4	649.138	2696.04	3345.18	0.016	0.0089	0.0391	0.0053	3.36	0	1.428	0	NC	NC	NC	NC	NC	seep
Water (W) AVG		35.2907	10.5371	45.8278	0.0067	0.0010625	0.0033875	0	3.2925	0.72845	26.5538	0.01675	18.8875	17	0.1835	5.88	6.4875
Water (W) STDERROR		5.49445	2.37012	6.49438	0.000569774	0.000199049	0.000663174	0	0.272308	0.190295	5.64269	0.0054141	3.43368	7.24569	0.00694622	0.292916	0.172403
Upstream (U) AVG		74.1988	1388.36	1462.56	0	0	0	0	4.7165	0.57465	1.94687	0.028875	20.1	17.4	0.16975	5.4425	6.5925
Upstream STDERROR		23.3244	128.057	150.656	0	0	0	0	0.758002	0.136377	0.818027	0.0103948	4.44747	5.30346	0.00451617	1.48966	0.287848
Da AVG		217.518	3242.85	3460.37	0.0120625	0.005425	0.027925	0.0084375	3.04187	0.479563	0.66075	0.00225	21.25	17.4	0.20775	2.2325	6.415
Da STDERROR		74.3539	772.53	787.535	0.00205304	0.00119265	0.0061843	0.00541423	0.107502	0.16961	0.238181	0.00148504	2.45917	6.80637	0.00487126	0.646405	0.0603462
Db AVG		94.2095	1922.8	2017.01	0.00655	0.0007	0.00165	0	4.363	0.7435	0.9715	0.005	11.65	5.75	0.19	6.295	6.5
Db STDERROR		39.1364	43.3132	82.4496	0.00055	0.0001	0.00035	0	0.858	0.0052	0.0025	0	0.35	2.75	0	0.015	0
Summer Mat AVG		163.922	2734.15	2898.07	0.00755	0.003575	0.0185167	0.005625	3.55592	0.565833	1.61542	0.0169167	26.65	27.75	0.1825	3.395	6.795
Summer Mat STDERROR		187.305	1840.21	1905.05	0.00793445	0.00383148	0.0196893	0.0129032	1.25096	0.485189	1.96365	0.0284332	1.35031	1.70783	0.021641	3.57331	0.336898
Summer W AVG		29.4323	8.05379	37.4861	0.00641667	0.0011	0.00396667	0	3.58467	0.743333	35.1138	0.0165	24.8	29.5	0.172	5.41	6.725
Summer W STDERROR		3.9839	4.14284	8.09949	0.00147026	0.000641872	0.00175803	0	0.592629	0.635505	2.21045	0.018108	1.27279	0.707107	0	0.240416	0.0777817
Spring Mat AVG		92.5144	1347.59	1440.11	0.00316667	0.000316667	0.00075	0	4.687	0.521783	0.569833	0.00933333	13.6833	6.61667	0.193333	4.95167	6.30833
Spring Mat STDERROR		68.8736	828.688	884.147	0.0031551	0.000360093	0.000866603	0	2.17244	0.186939	0.367372	0.00413118	2.61336	3.00294	0.018619	1.88643	0.196002
Spring W AVG		52.8658	17.9869	70.8527	0.00755	0.00095	0.00165	0	2.416	0.6838	0.8735	0.0175	12.975	4.5	0.195	6.35	6.25
Spring W STDERROR		28.0631	8.98678	19.0763	0.00233345	0.000353553	0.00106066	0	0.589727	0.0568514	0.0799031	0.000707107	0.176777	2.12132	0.00707107	0.296985	0.353553
