# Supplementary material for: Microbial community response to hydrocarbon exposure in iron oxide mats: an environmental study
Source: Front Microbiol. 2024 May 10;15:1388973. doi: 10.3389/fmicb.2024.1388973 (PMC11116660; doi:10.3389/fmicb.2024.1388973)
Supplement: Supplementary file 2 [file Table_2.XLSX]

## Sheet: Sheet1
MAG#	Sample Location	Bin Method	Complete (%)	Contamination (%)	MetaSanity v. 1.2.0 Identification (g=genus, f=family, c=class)	GTDB-Tk v 1.7.0 Identification (g=genus, f=family, c=class, s=species)	Genome Size (Mbp)	GC Content (%)		average upstream	downstream
1	U – SE 2	Concoct	78.34	5.02	Phycorickettsia (g)	Phycorickettsia (g)	1.09	34.5	genome size	2.565	2.61444
2	U – SE 2	Maxbin	93.25	1.1	Gallionella (g)	Gallionella (g)	2.53	52.9	gc content	52.2667	55.4
3	U – SE 3	Concoct	95.73	2.02	Burkholderiaceae (f)	Burkholderiaceae (f)	3.16	64.7
4	U – SE 3	Concoct	92.97	1.63	Beijerinckiaceae (f)	Beijerinckiaceae (f)	3.08	67		standard error
5	U – SE 3	Concoct	65.35	4.32	Leadbetterella (g)	Leadbetterella (g)	2.98	38	genome size	0.243468	0.132574
6	U – SE 3	Concoct	96.92	0.74	Cloacibacterium (g)	Cloacibacterium rupense (s)	3.06	32.8	gc content	4.68213	2.17451
7	U – SE 4	Concoct	99.76	1.94	Acinetobacter (g)	Acinetobacter modestus (s)	3.75	38.3
8	U – SE 4	Concoct	84.73	2.83	Thermomonas (g)	Thermomonas (g)	2.12	70.5
9	U – SE 4	Concoct	73.34	4.67	Sphingomonadaceae (f)	Sphingorhabdus_B (g)	2.71	57.8
10	U – SE 4	Concoct	95.34	6.64	Phycorickettsia (g)	Phycorickettsia (g)	1.4	34.5
11	U – SE 4	Concoct	72.41	5.17	Sphingomonas(A) (g)	Sphingomicrobium (g)	1.76	66.2
12	Da – SE 1	Concoct	66.17	2.83	Pelomonas (g)	Pelomonas (g)	3.14	70		Avg Gallionella (g)	Avg Burkholderiaceae (f)
13	Da – SE 1	Concoct	84.87	1.17	Burkholderiaceae (f)	Burkholderiaceae UBA2334 (f)	3.23	64.1	genome completion	92.5857	95.8912
14	Da – SE 1	Metabat	59.5	9.8	Methylomonadaceae (f)	Methylomonadaceae UBA4132 (f)	2.42	44.1	genome contamination	2.79571	2.135
15	Da – SE 1	Metabat	97.71	4.67	Burkholderiaceae (f)	Burkholderiaceae (f)	2.84	61
16	Da – SE 2	Maxbin	99.35	1.87	Burkholderiaceae (f)	Burkholderiaceae (f)	2.74	61
17	Da – SE 3	Concoct	91.43	3.35	Gallionella (g)	Gallionella (g)	2.22	62.6
18	Da – SE 3	Concoct	99.81	2.04	Burkholderiaceae (f)	Burkholderiaceae (f)	3.53	63.9
19	Da – SE 4	Concoct	95.66	0.21	Gallionella (g)	Gallionella (g)	2.3	53.2
20	Da – SE 4	Concoct	70.09	0.95	Gracilibacteria (c)	Gracilibacteria BD1-5 UBA2023 (c)	1.22	39.5
21	Da – SE 4	Concoct	95.32	0.69	Methylomonadaceae (f)	Methylomonadaceae UBA10906 (f)	2.91	41.3
22	Da – SE 4	Concoct	99.58	3.57	Burkholderiaceae (f)	Burkholderiaceae (f)	3.41	64.3
23	Da – SE 4	Concoct	94.22	0.35	Methylomonadaceae (f)	Methylomonadaceae UBA10906 (f)	2.96	41.3
24	Db – SE 1	Concoct	88.13	3.13	Gallionella (g)	Gallionella (g)	2.09	53.6
25	Db – SE 1	Concoct	94.33	6.87	Gallionella (g)	Gallionella (g)	2.12	51
26	Db – SE 1	Concoct	96.57	0.98	Burkholderiaceae (f)	Bukholderiaceae (f)	2.75	61
27	Db – SE 2	Concoct	98.17	1.67	Gallionella (g)	Gallionella (g)	2.25	51
28	Db – SE 2	Concoct	93.51	0.76	Burkholderiaceae (f)	Burkholderiaceae (f)	2.58	61
29	Db – SE 2	Maxbin	87.13	3.24	Gallionella (g)	Gallionella (g)	2.35	53.3
Supplemental File 3. Description of quality metagenome assembled genomes (MAGs) obtained from iron mats in Town Creek, Greenville, NC. MAG completeness and contamination were calculated using CheckM v. 1.0.18. All MAGs were assigned taxonomy using MetaSanity v. 1.2.0 and GTDB-Tk v. 1.7.0. MAG size and GC content were calculated using RASTtk.
